# Supplementary material for: Phage-Mediated Immune Evasion and Transmission of Livestock-Associated Methicillin-Resistant Staphylococcus aureus in Humans
Source: Emerg Infect Dis. 2020 Nov;26(11):2578–85. doi: 10.3201/eid2611.201442 (PMC7588543; doi:10.3201/eid2611.201442)
Supplement: Appendix 1 — Isolates and genes from study of transmission of livestock-associated methicillin-resistant Staphylococcus aureus infections in Denmark. [file 20-1442-Techapp-s1.xlsx]

## Sheet: Appendix 1 Table 1
Article DOI: https://doi.org/10.3201/eid2611.201442
Phage-Mediated Immune Evasion and Transmission of Livestock-Associated Methicillin-Resistant Staphylococcus aureus in Humans
Appendix 1 Table 1. Isolates analyzed in study of livestock-associated methicillin-resistant Staphylococcus aureus, Denmark
Study ID	Other ID	Bioproject	Biosample	Sequencing platform	Read length, bp	Source	Farm ID	Household ID	Isolation year	IEC	ΦSa3int variant	tarP	tarP-harboring phage	Reference 1	Reference 2
121939	SSI_121939	PRJEB25608	ERR1992259	Illumina HiSeq 2500	101	Human	1	1	2008					Sieber et al. (2018)
122129	SSI_122129	PRJEB25608	ERR1992260	Illumina HiSeq 2500	101	Human	1	1	2008					Sieber et al. (2018)
122987	SSI_122987	PRJEB25608	ERR1992265	Illumina HiSeq 2500	101	Human	1	1	2008					Sieber et al. (2018)
123193	SSI_123193	PRJEB25608	ERR1992266	Illumina HiSeq 2500	101	Human	1	2	2008	+	ΦSa3int-I			Sieber et al. (2018)
123197	SSI_123197	PRJEB25608	ERR1992267	Illumina HiSeq 2500	101	Human	1	3	2008					Sieber et al. (2018)
61888		PRJNA274898	SRS300481	Illumina Genome Analyzer IIx	101	Human		4	2008					Price et al. (2012)	Sieber et al. (2018)
124381	SSI_124381	PRJEB25608	ERR1992272	Illumina HiSeq 2500	93	Human	2	5	2008					Sieber et al. (2018)
125019	SSI_125019	PRJNA613886	SRR11364560	Illumina HiSeq 2500	93	Human		6	2008					This study
125087	SSI_125087	PRJEB25608	ERR1992277	Illumina HiSeq 2500	93	Human	2	7	2008					Sieber et al. (2018)
125089	SSI_125089	PRJEB25608	ERR1992278	Illumina HiSeq 2500	93	Human	2	8	2008					Sieber et al. (2018)
125091	SSI_125091	PRJEB25608	ERR1992279	Illumina HiSeq 2500	93	Human	2	9	2008					Sieber et al. (2018)
125527	SSI_125527	PRJEB25608	ERR1992280	Illumina HiSeq 2500	93	Human	3	10	2008			+	ΦUT1	Sieber et al. (2018)
125855	SSI_125855	PRJEB25608	ERR1992288	Illumina HiSeq 2500	101	Human	4	11	2008					Sieber et al. (2018)
125859	SSI_125859	PRJEB25608	ERR1992290	Illumina MiSeq	251	Human	5	12	2008					Sieber et al. (2018)
125875	SSI_125875	PRJEB25608	ERR1992295	Illumina HiSeq 2500	93	Human	6	13	2008					Sieber et al. (2018)
126267	SSI_126267	PRJEB25608	ERR1992304	Illumina HiSeq 2500	101	Human	7	14	2008					Sieber et al. (2018)
126577	SSI_126577	PRJEB25608	ERR1992308	Illumina HiSeq 2500	93	Human	6	15	2008					Sieber et al. (2018)
130343	SSI_130343	PRJNA613886	SRR11364559	Illumina HiSeq 2500	93	Human	5	16	2009					This study
130345	SSI_130345	PRJNA613886	SRR11364541	Illumina HiSeq 2500	93	Human	6	17	2009					This study
130347	SSI_130347	PRJNA613886	SRR11364530	Illumina Genome Analyzer IIx	101	Human	1+5	18	2009					This study
130613	SSI_130613	PRJNA613886	SRR11364519	Illumina HiSeq 2500	93	Human	6	19	2009					This study
133573	SSI_133573	PRJNA613886	SRR11364508	Illumina HiSeq 2500	93	Human		20	2009			+	ΦUT1	This study
133741	SSI_133741	PRJNA613886	SRR11364497	Illumina HiSeq 2500	93	Human		20	2009			+	ΦUT1	This study
134867	SSI_134867	PRJNA613886	SRR11364486	Illumina MiSeq	251	Human	1	21	2009					This study
135969	SSI_135969	PRJNA613886	SRR11364551	Illumina Genome Analyzer IIx	101	Human	7	22	2009					This study
141117	SSI_141117	PRJNA613886	SRR11364550	Illumina HiSeq 2500	93	Human	8	23	2010					This study
141217	2010-141217	PRJEB19505	ERS1563816	Illumina HiSeq 2500	93	Human	9	24	2010			+	ΦSa7int	Larsen et al. (2017)
141289	SSI_141289	PRJNA613886	SRR11364558	Illumina HiSeq 2500	93	Human	8	23	2010					This study
142639	2010-142639	PRJEB19505	ERS1563820	Illumina HiSeq 2500	93	Human	10	25	2010					Larsen et al. (2017)
142897	2010-142897	PRJEB19505	ERS1563822	Illumina HiSeq 2500	93	Human	11	26	2010					Larsen et al. (2017)
143517	SSI_143517	PRJNA613886	SRR11364557	Illumina HiSeq 2500	93	Human	11	26	2010					This study
144969	2010-144969	PRJEB19505	ERS1563835	Illumina HiSeq 2500	93	Human		27	2010					Larsen et al. (2017)
146281	SSI_146281	PRJNA613886	SRR11364549	Illumina Genome Analyzer IIx	101	Human	1	2	2010	+	ΦSa3int-I			This study
146407	SSI_146407	PRJNA613886	SRR11364548	Illumina HiSeq 2500	93	Human	12	28	2010					This study
147071	SSI_147071	PRJNA613886	SRR11364547	Illumina HiSeq 2500	93	Human	13	29	2010			+	ΦSa1int	This study
147327	SSI_147327	PRJNA613886	SRR11364546	Illumina Genome Analyzer IIx	101	Human	1	2	2010	+	ΦSa3int-I			This study
147331	SSI_147331	PRJNA613886	SRR11364545	Illumina Genome Analyzer IIx	101	Human	1	30	2010	+	ΦSa3int-II			This study
147333	SSI_147333	PRJNA613886	SRR11364544	Illumina Genome Analyzer IIx	101	Human	1	2	2010	+	ΦSa3int-I			This study
147335	SSI_147335	PRJNA613886	SRR11364543	Illumina Genome Analyzer IIx	101	Human	1	2	2010	+	ΦSa3int-I			This study
147339	SSI_147339	PRJNA613886	SRR11364542	Illumina Genome Analyzer IIx	101	Human	1	30	2010	+	ΦSa3int-II			This study
147553	SSI_147553	PRJNA613886	SRR11364540	Illumina MiSeq	251	Human	2	31	2010					This study
147555	SSI_147555	PRJNA613886	SRR11364539	Illumina HiSeq 2500	93	Human	2	32	2010					This study
147557	SSI_147557	PRJNA613886	SRR11364538	Illumina HiSeq 2500	93	Human	2	33	2010					This study
147559	SSI_147559	PRJNA613886	SRR11364537	Illumina HiSeq 2500	93	Human	2	34	2010					This study
147745	2010-147745	PRJEB19505	ERS1563847	Illumina HiSeq 2500	93	Human		35	2010					Larsen et al. (2017)
150211	SSI_150211	PRJNA613886	SRR11364536	Illumina HiSeq 2500	93	Human	14	36	2011					This study
150213	SSI_150213	PRJNA613886	SRR11364535	Illumina HiSeq 2500	93	Human	15	37	2011			+	ΦSa1int	This study
150407	SSI_150407	PRJNA613886	SRR11364534	Illumina HiSeq 2500	93	Human	15	37	2011			+	ΦSa1int	This study
150787	SSI_150787	PRJNA613886	SRR11364533	Illumina HiSeq 2500	93	Human		38	2011					This study
151851	SSI_151851	PRJNA613886	SRR11364532	Illumina HiSeq 2500	93	Human		39	2011					This study
152103	SSI_152103	PRJNA613886	SRR11364531	Illumina HiSeq 2500	93	Human	2	40	2011					This study
153015	SSI_153015	PRJNA613886	SRR11364529	Illumina HiSeq 2500	93	Human	16	41	2011			+	ΦSa1int	This study
153271	SSI_153271	PRJNA613886	SRR11364528	Illumina HiSeq 2500	93	Human		42	2011			+	ΦSa1int	This study
153429	SSI_153429	PRJNA613886	SRR11364527	Illumina HiSeq 2500	93	Human		39	2011					This study
153431	SSI_153431	PRJNA613886	SRR11364526	Illumina HiSeq 2500	93	Human		39	2011					This study
153515	SSI_153515	PRJNA613886	SRR11364525	Illumina HiSeq 2500	93	Human	16	41	2011					This study
153517	SSI_153517	PRJNA613886	SRR11364524	Illumina HiSeq 2500	93	Human	17	43	2011			+	ΦSa1int	This study
153841	SSI_153841	PRJNA613886	SRR11364523	Illumina HiSeq 2500	93	Human	18	42	2011			+	ΦSa1int	This study
153845	SSI_153845	PRJNA613886	SRR11364522	Illumina HiSeq 2500	93	Human	18	42	2011			+	ΦSa1int	This study
153847	SSI_153847	PRJNA613886	SRR11364521	Illumina HiSeq 2500	93	Human	18	42	2011			+	ΦSa1int	This study
153851	SSI_153851	PRJNA613886	SRR11364520	Illumina HiSeq 2500	93	Human	19	44	2011					This study
153855	SSI_153855	PRJNA613886	SRR11364518	Illumina HiSeq 2500	93	Human	18	42	2011			+	ΦSa1int	This study
153867	SSI_153867	PRJNA613886	SRR11364517	Illumina HiSeq 2500	93	Human		45	2011					This study
153891	SSI_153891	PRJNA613886	SRR11364516	Illumina Genome Analyzer IIx	101	Human		46	2011	+	ΦSa3int-V	+	ΦSa3int	This study
153901	SSI_153901	PRJNA613886	SRR11364515	Illumina HiSeq 2500	93	Human		47	2011					This study
154267	SSI_154267	PRJNA613886	SRR11364514	Illumina HiSeq 2500	93	Human	20	48	2011			+	ΦSa1int	This study
154501	SSI_154501	PRJNA613886	SRR11364513	Illumina Genome Analyzer IIx	101	Human	21	49	2011	+	ΦSa3int-VI	+	ΦSa3int	This study
154789	SSI_154789	PRJNA613886	SRR11364512	Illumina Genome Analyzer IIx	101	Human	21	49	2011	+	ΦSa3int-VI	+	ΦSa3int	This study
154791	SSI_154791	PRJNA613886	SRR11364511	Illumina Genome Analyzer IIx	101	Human	21	49	2011	+	ΦSa3int-VI	+	ΦSa3int	This study
154923	SSI_154923	PRJNA613886	SRR11364510	Illumina Genome Analyzer IIx	101	Human	21	49	2011	+	ΦSa3int-VI	+	ΦSa3int	This study
155203	SSI_155203	PRJNA613886	SRR11364509	Illumina HiSeq 2500	93	Human		50	2011			+	ΦSa1int	This study
155519	SSI_155519	PRJNA613886	SRR11364507	Illumina Genome Analyzer IIx	101	Human	7	51	2011	+	ΦSa3int-IV			This study
155649	SSI_155649	PRJNA613886	SRR11364506	Illumina HiSeq 2500	93	Human	22	53	2011					This study
155651	SSI_155651	PRJNA613886	SRR11364505	Illumina HiSeq 2500	93	Human		56	2011					This study
155709	SSI_155709	PRJNA613886	SRR11364504	Illumina Genome Analyzer IIx	101	Human	7	51	2011					This study
155737	SSI_155737	PRJNA613886	SRR11364503	Illumina HiSeq 2500	93	Human	23	54	2011					This study
156057	SSI_156057	PRJNA613886	SRR11364502	Illumina Genome Analyzer IIx	101	Human	7	52	2011					This study
156059	SSI_156059	PRJNA613886	SRR11364501	Illumina HiSeq 2500	93	Human	24	55	2011					This study
156209	SSI_156209	PRJNA613886	SRR11364500	Illumina MiSeq	251	Human		57	2011					This study
156487	SSI_156487	PRJNA613886	SRR11364499	Illumina HiSeq 2500	93	Human	24	62	2011					This study
156657	SSI_156657	PRJNA613886	SRR11364498	Illumina HiSeq 2500	93	Human	24	62	2011			+	ΦUT1	This study
156659	SSI_156659	PRJNA613886	SRR11364496	Illumina HiSeq 2500	93	Human	24	65	2011			+	ΦUT1	This study
156697	SSI_156697	PRJNA613886	SRR11364495	Illumina MiSeq	251	Human	25	58	2011			+	ΦSa1int	This study
156755	SSI_156755	PRJNA613886	SRR11364494	Illumina HiSeq 2500	93	Human	26	59	2011					This study
156793	SSI_156793	PRJNA613886	SRR11364493	Illumina HiSeq 2500	93	Human		60	2011					This study
156859	SSI_156859	PRJNA613886	SRR11364492	Illumina HiSeq 2500	93	Human	27	61	2011					This study
157113	SSI_157113	PRJNA613886	SRR11364491	Illumina HiSeq 2500	93	Human	27	61	2011					This study
157115	SSI_157115	PRJNA613886	SRR11364490	Illumina HiSeq 2500	93	Human	24	62	2011			+	ΦUT1	This study
157139	SSI_157139	PRJNA613886	SRR11364489	Illumina HiSeq 2500	93	Human	27	61	2011					This study
157141	SSI_157141	PRJNA613886	SRR11364488	Illumina HiSeq 2500	93	Human	27	61	2011					This study
157445	SSI_157445	PRJNA613886	SRR11364487	Illumina Genome Analyzer IIx	101	Human	4	63	2011	+	ΦSa3int-III			This study
157651	SSI_157651	PRJNA613886	SRR11364556	Illumina Genome Analyzer IIx	101	Human	1	64	2011					This study
157653	SSI_157653	PRJNA613886	SRR11364555	Illumina Genome Analyzer IIx	101	Human	1	64	2011					This study
157659	SSI_157659	PRJNA613886	SRR11364554	Illumina Genome Analyzer IIx	101	Human	4	63	2011	+	ΦSa3int-III			This study
157661	SSI_157661	PRJNA613886	SRR11364553	Illumina Genome Analyzer IIx	101	Human	4	63	2011	+	ΦSa3int-III			This study
157663	SSI_157663	PRJNA613886	SRR11364552	Illumina Genome Analyzer IIx	101	Human	4	63	2011	+	ΦSa3int-III			This study
55-100-001		PRJEB25608	ERR1992377	Illumina MiSeq	251	Pig			2014					Sieber et al. (2018)
55-100-005		PRJEB25608	ERR1991976	Illumina MiSeq	251	Pig			2014					Sieber et al. (2018)
55-100-006		PRJEB25608	ERR1991977	Illumina MiSeq	251	Pig			2014					Sieber et al. (2018)
55-100-039		PRJEB25608	ERR1992007	Illumina MiSeq	251	Pig			2014					Sieber et al. (2018)
55-100-040		PRJEB25608	ERR1992008	Illumina MiSeq	251	Pig			2014			+	ΦSa9int	Sieber et al. (2018)
55-100-041		PRJEB25608	ERR1992009	Illumina MiSeq	251	Pig			2014			+	ΦSa9int	Sieber et al. (2018)
55-100-042		PRJEB25608	ERR1823527	Illumina MiSeq	251	Pig			2014					Sieber et al. (2018)
55-100-043		PRJEB25608	ERR1992010	Illumina MiSeq	251	Pig			2014			+	ΦSa9int	Sieber et al. (2018)
55-100-044		PRJEB25608	ERR1992011	Illumina MiSeq	251	Pig			2014			+	ΦSa9int	Sieber et al. (2018)
55-100-045		PRJEB25608	ERR1992012	Illumina MiSeq	251	Pig			2014			+	ΦSa9int	Sieber et al. (2018)
55-100-046		PRJEB25608	ERR1992013	Illumina MiSeq	251	Pig			2014			+	ΦSa9int	Sieber et al. (2018)
55-100-047		PRJEB25608	ERR1992014	Illumina MiSeq	251	Pig			2014			+	ΦSa9int	Sieber et al. (2018)
55-100-050		PRJEB25608	ERR1992017	Illumina MiSeq	251	Pig			2014					Sieber et al. (2018)
55-100-051		PRJEB25608	ERR1992018	Illumina MiSeq	251	Pig			2014					Sieber et al. (2018)
55-100-052		PRJEB25608	ERR1992019	Illumina MiSeq	251	Pig			2014			+	ΦSa1int	Sieber et al. (2018)
55-100-053		PRJEB25608	ERR1992020	Illumina MiSeq	251	Pig			2014			+	ΦSa9int	Sieber et al. (2018)
55-100-070		PRJEB25608	ERR1992035	Illumina MiSeq	251	Pig			2014					Sieber et al. (2018)
55-100-071		PRJEB25608	ERR1992036	Illumina MiSeq	251	Pig			2014			+	ΦSa9int	Sieber et al. (2018)
55-100-072		PRJEB25608	ERR1992037	Illumina MiSeq	251	Pig			2014					Sieber et al. (2018)
55-100-073		PRJEB25608	ERR1823530	Illumina MiSeq	251	Pig			2014			+	ΦSa9int	Sieber et al. (2018)
55-100-075		PRJEB25608	ERR1992038	Illumina MiSeq	251	Pig			2014					Sieber et al. (2018)
55-100-076		PRJEB25608	ERR1992039	Illumina MiSeq	251	Pig			2014					Sieber et al. (2018)
55-100-078		PRJEB25608	ERR1992041	Illumina MiSeq	251	Pig			2014					Sieber et al. (2018)
55-100-080		PRJEB25608	ERR1823532	Illumina MiSeq	251	Pig			2014			+	ΦSa9int	Sieber et al. (2018)
55-100-083		PRJEB25608	ERR1992043	Illumina MiSeq	251	Pig			2014			+	ΦSa9int	Sieber et al. (2018)
55-100-086		PRJEB25608	ERR1992045	Illumina MiSeq	251	Pig			2014					Sieber et al. (2018)
55-100-087		PRJEB25608	ERR2437209	NextSeq 500	151	Pig			2014					Sieber et al. (2018)
55-100-088		PRJEB25608	ERR1992046	Illumina MiSeq	251	Pig			2014					Sieber et al. (2018)
55-100-092		PRJEB25608	ERR2437211	NextSeq 500	151	Pig			2014			+	ΦSa9int	Sieber et al. (2018)
55-100-095		PRJEB25608	ERR1992053	Illumina MiSeq	251	Pig			2014					Sieber et al. (2018)
55-100-118		PRJEB25608	ERR1992075	Illumina MiSeq	251	Pig			2014					Sieber et al. (2018)
55-100-119		PRJEB25608	ERR1992076	Illumina MiSeq	251	Pig			2014					Sieber et al. (2018)
55-100-120		PRJEB25608	ERR1992077	Illumina MiSeq	251	Pig			2014					Sieber et al. (2018)
55-100-121		PRJEB25608	ERR1992078	Illumina MiSeq	251	Pig			2014					Sieber et al. (2018)
55-100-129		PRJEB25608	ERR1992085	Illumina MiSeq	251	Pig			2014					Sieber et al. (2018)
55-100-131		PRJEB25608	ERR1992087	Illumina MiSeq	251	Pig			2014			+	ΦSa1int	Sieber et al. (2018)
55-103-014		PRJEB25608	ERR1992106	Illumina HiSeq 2500	93	Pig			2014					Sieber et al. (2018)
55-103-015		PRJEB25608	ERR1992107	Illumina HiSeq 2500	93	Pig			2014			+	ΦSa9int	Sieber et al. (2018)
55-103-019		PRJEB25608	ERR1992111	Illumina HiSeq 2500	93	Pig			2014					Sieber et al. (2018)
55-103-020		PRJEB25608	ERR1992112	Illumina HiSeq 2500	93	Pig			2014					Sieber et al. (2018)
55-103-021		PRJEB25608	ERR1992113	Illumina HiSeq 2500	93	Pig			2014					Sieber et al. (2018)
55-103-022		PRJEB25608	ERR1992114	Illumina HiSeq 2500	93	Pig			2014			+	ΦSa9int	Sieber et al. (2018)
55-103-045		PRJEB25608	ERR1992132	Illumina HiSeq 2500	93	Pig			2014	+	ΦSa3int-VI	+	ΦSa3int	Sieber et al. (2018)
55-103-046		PRJEB25608	ERR1992133	Illumina HiSeq 2500	93	Pig			2014	+	ΦSa3int-VI	+	ΦSa3int	Sieber et al. (2018)
55-103-047		PRJEB25608	ERR1992134	Illumina HiSeq 2500	93	Pig			2014	+	ΦSa3int-VI	+	ΦSa3int	Sieber et al. (2018)

## Sheet: Appendix 1 Table 2
Article DOI: https://doi.org/10.3201/eid2611.201442
Phage-Mediated Immune Evasion and Transmission of Livestock-Associated Methicillin-Resistant Staphylococcus aureus in Humans
Appendix 1 Table 2. Reference collection of int genes in study of livestock-associated methicillin-resistant Staphylococcus aureus, Denmark
int gene	Phage/isolate ID	GenBank accession no.	Reference
Sa1	Φ55	NC _007060	Goerke et al. (2009)
Sa2	Φ47	AY954957	Goerke et al. (2009)
Sa3	Φ42e	NC_007052	Goerke et al. (2009)
Sa4	JH1	NC_009632	Goerke et al. (2009)
Sa5	Φ29	NC_007061	Goerke et al. (2009)
Sa6	Φ77	NC_005356	Goerke et al. (2009)
Sa7	Φ53	NC_007049	Goerke et al. (2009)
Sa8	RF122	NC_007622	Goerke et al. (2009)
Sa9	Φ96	NC_007057	Goerke et al. (2009)
Sa10	Φ37	NC_007055	Goerke et al. (2009)
Sa11	ΦEW	NC_007056	Goerke et al. (2009)
Sa12	MR11	NC_010147	Goerke et al. (2009)
Sa1	ΦtarP-Sa1int (ISU935)	CP017090	Gerlach et al. (2018)
Sa3	ΦtarP-Sa3int (N315)	BA000018.3	Gerlach et al. (2018)
Sa9	ΦtarP-Sa9int (E154)	CP013218	Gerlach et al. (2018)
